# Supplementary material for: Nasopharyngeal carriage rate, serotype distribution, and antimicrobial profiles of Streptococcus pneumoniae among patients with acute respiratory tract infection in Manado, North Sulawesi, Indonesia
Source: Access Microbiol. 2024 Mar 15;6(3):000703.v4. doi: 10.1099/acmi.0.000703.v4 (PMC11077345; doi:10.1099/acmi.0.000703.v4)
Supplement: Table S1. [file acmi-6-00703-s001.xlsx]

## Sheet: database-manado
																	Chloramphenicol		Clindamycin		Oxacillin		Azythromycin		Sulphametoxazole/trimetrophim		Erythromycin		Vancomycin		Tetracycline
No	ID sample	Sex	Age (Year)	Diagnosis	Chest X-ray result	Number of Family Member	Fuel Type	Antibiotic Use	Smoking	Exposure to cigarete	Type of sample	Type of Facilities	Location	Optochin Susceptibility test	Bacterial culture for S. pneumoniae	Serotype	Zone (mm)	Interpretation	Zone (mm)	Interpretation	Zone (mm)	Interpretation	Zone (mm)	Interpretation	Zone (mm)	Interpretation	Zone (mm)	Interpretation	Zone (mm)	Interpretation	Zone (mm)	Interpretation
1	RMD.001	Female	4	Common cold		9	Gas			Yes	Nasopharyngeal swab	Primary Health Center	Manado, North Sulawesi, Indonesia	Susceptible	Positive	18C	25.1	Susceptible	23.2	Susceptible	8	Resistant	9.1	Resistant	6	Resistant	12.8	Resistant	23.1	Susceptible	28.9	Susceptible
2	RMD.002	Male	3	Acute respiratory tract infection		4	Gas			Yes	Nasopharyngeal swab	Primary Health Center	Manado, North Sulawesi, Indonesia	Susceptible	Positive	31	18.9	Resistant	23.8	Susceptible	26.7	Susceptible	23.8	Susceptible	23.6	Susceptible	26.5	Susceptible	24.2	Susceptible	14.2	Resistant
3	RMD.003	Female	5	Acute respiratory tract infection		6	Gas			Yes	Nasopharyngeal swab	Primary Health Center	Manado, North Sulawesi, Indonesia	Intermediate	Positive	Untypeable	26.5	Susceptible	25.3	Susceptible	6	Resistant	23.7	Susceptible	10.8	Resistant	27.8	Susceptible	22.8	Susceptible	13.7	Resistant
4	RMD.004	Female	9	Acute respiratory tract infection			Gas				Nasopharyngeal swab	Primary Health Center	Manado, North Sulawesi, Indonesia		Negative
5	RMD.005	Female	49	Acute respiratory tract infection		7	Gas			Yes	Nasopharyngeal swab	Primary Health Center	Manado, North Sulawesi, Indonesia	Susceptible	Positive	Untypeable	26.9	Susceptible	29.5	Susceptible	6	Resistant	25.3	Susceptible	15.4	Resistant	30.5	Susceptible	24.7	Susceptible	32.8	Susceptible
6	RMD.006	Male	3	Acute respiratory tract infection		6	Gas			Yes	Nasopharyngeal swab	Primary Health Center	Manado, North Sulawesi, Indonesia	Susceptible	Positive	15C	25.9	Susceptible	24.6	Susceptible	6	Resistant	24.3	Susceptible	23.1	Susceptible	25.8	Susceptible	22.5	Susceptible	30.5	Susceptible
7	RMD.007	Female	0.916667	Acute respiratory tract infection		5	Gas				Nasopharyngeal swab	Primary Health Center	Manado, North Sulawesi, Indonesia		Negative
8	RMD.008	Male	3	Acute respiratory tract infection		7	Gas			Yes	Nasopharyngeal swab	Primary Health Center	Manado, North Sulawesi, Indonesia		Negative
9	RMD.009	Female	5	Acute respiratory tract infection		5	Gas				Nasopharyngeal swab	Primary Health Center	Manado, North Sulawesi, Indonesia	Susceptible	Positive	16F	27.9	Susceptible	25.3	Susceptible	25.7	Susceptible	23.5	Susceptible	24.4	Susceptible	29.1	Susceptible	23.9	Susceptible	31.4	Susceptible
10	RMD.010	Male	4	Acute respiratory tract infection		7	Gas			Yes	Nasopharyngeal swab	Primary Health Center	Manado, North Sulawesi, Indonesia		Negative
11	RMD.011	Male	2	Acute respiratory tract infection		3	Gas			Yes	Nasopharyngeal swab	Primary Health Center	Manado, North Sulawesi, Indonesia		Negative
12	RMD.012	Female	50	Acute respiratory tract infection		6	Gas			Yes	Nasopharyngeal swab	Primary Health Center	Manado, North Sulawesi, Indonesia		Negative
13	RMD.013	Female	0.916667	Acute respiratory tract infection		4	Gas				Nasopharyngeal swab	Primary Health Center	Manado, North Sulawesi, Indonesia	Susceptible	Positive	6B	25.1	Susceptible	22.5	Susceptible	6	Resistant	24.1	Susceptible	17.2	Resistant	29.6	Susceptible	22.7	Susceptible	31.1	Susceptible
14	RMD.014	Male	2	Acute respiratory tract infection		4	Gas			Yes	Nasopharyngeal swab	Primary Health Center	Manado, North Sulawesi, Indonesia	Susceptible	Positive	Untypeable	27.5	Susceptible	26.1	Susceptible	9.4	Resistant	25.8	Susceptible	6	Resistant	29.6	Susceptible	23.6	Susceptible	29.7	Susceptible
15	RMD.015	Male	2	Acute respiratory tract infection		3	Gas			Yes	Nasopharyngeal swab	Primary Health Center	Manado, North Sulawesi, Indonesia	Susceptible	Positive	14	28.7	Susceptible	24.8	Susceptible	13.2	Resistant	25.1	Susceptible	8.5	Resistant	29.9	Susceptible	23.3	Susceptible	14.2	Resistant
16	RMD.016	Female	0.833333	Rhinofaringitis		7	Gas			Yes	Nasopharyngeal swab	Primary Health Center	Manado, North Sulawesi, Indonesia		Negative
17	RMD.017	Female	8	Acute respiratory tract infection		6	Gas			Yes	Nasopharyngeal swab	Primary Health Center	Manado, North Sulawesi, Indonesia		Negative
18	RMD.018	Female	8	Acute respiratory tract infection		5	Gas				Nasopharyngeal swab	Primary Health Center	Manado, North Sulawesi, Indonesia		Negative
19	RMD.019	Female	54	Acute respiratory tract infection		6	Gas			Yes	Nasopharyngeal swab	Primary Health Center	Manado, North Sulawesi, Indonesia		Negative
20	RMD.020	Male	15	Acute respiratory tract infection		5	Gas			Yes	Nasopharyngeal swab	Primary Health Center	Manado, North Sulawesi, Indonesia	Susceptible	Positive	6C	26.3	Susceptible	24.4	Susceptible	26.3	Susceptible	23.8	Susceptible	24.4	Susceptible	25.6	Susceptible	22.4	Susceptible	28.1	Susceptible
21	RMD.021	Female	36	Acute respiratory tract infection		4	Gas		Yes	Yes	Nasopharyngeal swab	Primary Health Center	Manado, North Sulawesi, Indonesia		Negative
22	RMD.022	Male	49	Acute respiratory tract infection		8	Gas		Yes	Yes	Nasopharyngeal swab	Primary Health Center	Manado, North Sulawesi, Indonesia		Negative
23	RMD.023	Female	16	Acute respiratory tract infection		4	Gas			Yes	Nasopharyngeal swab	Primary Health Center	Manado, North Sulawesi, Indonesia		Negative
24	RMD.024	Female	3	Acute respiratory tract infection		5	Gas			Yes	Nasopharyngeal swab	Primary Health Center	Manado, North Sulawesi, Indonesia	Susceptible	Positive	14	23.8	Susceptible	21.9	Susceptible	18.3	Resistant	25.2	Susceptible	17.5	Resistant	26.4	Susceptible	22.6	Susceptible	20.6	Resistant
25	RMD.025	Male	9	Acute respiratory tract infection		4	Gas			Yes	Nasopharyngeal swab	Primary Health Center	Manado, North Sulawesi, Indonesia		Negative
26	RMD.026	Male	5	Acute respiratory tract infection		4	Gas			Yes	Nasopharyngeal swab	Primary Health Center	Manado, North Sulawesi, Indonesia	Susceptible	Positive	19A	26.8	Susceptible	24.8	Susceptible	27.9	Susceptible	25.1	Susceptible	22.9	Susceptible	28.1	Susceptible	23.7	Susceptible	28.9	Susceptible
27	RMD.027	Female	0.916667	Acute respiratory tract infection		9	Gas				Nasopharyngeal swab	Primary Health Center	Manado, North Sulawesi, Indonesia	Susceptible	Positive	35B	27.1	Susceptible	22.3	Susceptible	10.5	Resistant	7.2	Resistant	7.3	Resistant	11.9	Resistant	21.4	Susceptible	15.9	Resistant
28	RMD.028	Female	29	Acute respiratory tract infection		6	Gas			Yes	Nasopharyngeal swab	Primary Health Center	Manado, North Sulawesi, Indonesia	Susceptible	Positive	18C	23.1	Susceptible	21.2	Susceptible	25.5	Susceptible	21.1	Susceptible	6	Resistant	23.1	Susceptible	21.6	Susceptible	14.3	Resistant
29	RMD.029	Female	31	Acute respiratory tract infection		4	Gas				Nasopharyngeal swab	Primary Health Center	Manado, North Sulawesi, Indonesia		Negative
30	RMD.030	Male	3	Acute respiratory tract infection		5	Gas			Yes	Nasopharyngeal swab	Primary Health Center	Manado, North Sulawesi, Indonesia		Negative
31	RMD.031	Female	3	Acute respiratory tract infection		6	Gas			Yes	Nasopharyngeal swab	Primary Health Center	Manado, North Sulawesi, Indonesia	Susceptible	Positive	23F	25	Susceptible	23	Susceptible	16	Resistant	23	Susceptible	21	Susceptible	0	Resistant	21,5	Susceptible	16	Resistant
32	RMD.032	Male	4	Acute respiratory tract infection		5	Gas			Yes	Nasopharyngeal swab	Primary Health Center	Manado, North Sulawesi, Indonesia		Negative
33	RMD.033	Male	4	Acute respiratory tract infection		4	Gas			Yes	Nasopharyngeal swab	Primary Health Center	Manado, North Sulawesi, Indonesia	Susceptible	Positive	Untypeable	28	Susceptible	29	Susceptible	20	Susceptible	26	Susceptible	23	Susceptible	29	Susceptible	24	Susceptible	33	Susceptible
34	RMD.034	Female	39	Acute respiratory tract infection		9	Gas				Nasopharyngeal swab	Primary Health Center	Manado, North Sulawesi, Indonesia		Negative
35	RMD.035	Male	3	Acute respiratory tract infection		7	Gas			Yes	Nasopharyngeal swab	Primary Health Center	Manado, North Sulawesi, Indonesia	Susceptible	Positive	23A	25	Susceptible	24	Susceptible	28	Susceptible	23	Susceptible	23	Susceptible	28	Susceptible	23	Susceptible	32	Susceptible
36	RMD.036	Female	55	Acute respiratory tract infection		12	Gas			Yes	Nasopharyngeal swab	Primary Health Center	Manado, North Sulawesi, Indonesia		Negative
37	RMD.037	Female	2	Acute respiratory tract infection		6	Gas			Yes	Nasopharyngeal swab	Primary Health Center	Manado, North Sulawesi, Indonesia	Susceptible	Positive	Untypeable	28	Susceptible	28	Susceptible	0	Resistant	27	Susceptible	0	Resistant	31	Susceptible	25	Susceptible	27	Resistant
38	RMD.101	Female	6	Rhinofaringitis		6	Gas			Yes	Nasopharyngeal swab	Primary Health Center	Manado, North Sulawesi, Indonesia		Negative
39	RMD.102	Male	5	Rhinofaringitis		3	Gas				Nasopharyngeal swab	Primary Health Center	Manado, North Sulawesi, Indonesia		Negative
40	RMD.106	Female	44	Acute respiratory tract infection		5	Gas	Yes			Nasopharyngeal swab	Primary Health Center	Manado, North Sulawesi, Indonesia		Negative
41	RMD.107	Male	12	No Data		5	Gas			Yes	Nasopharyngeal swab	Primary Health Center	Manado, North Sulawesi, Indonesia	Susceptible	Positive	Untypeable	25.2	Susceptible	23.1	Susceptible	6	Resistant	8.7	Resistant	9.5	Resistant	11.7	Resistant	21.9	Susceptible	18.8	Resistant
42	RMD.108	Female	57	Common cold		2	Gas	Yes		Yes	Nasopharyngeal swab	Primary Health Center	Manado, North Sulawesi, Indonesia		Negative
43	RMD.109	Female	9	Rhinofaringitis		4	Gas				Nasopharyngeal swab	Primary Health Center	Manado, North Sulawesi, Indonesia		Negative
44	RMD.110	Female	9	Acute respiratory tract infection		4	Gas			Yes	Nasopharyngeal swab	Primary Health Center	Manado, North Sulawesi, Indonesia		Negative
45	RMD.111	Female	4	Tonsikofaringitis		4	Gas			Yes	Nasopharyngeal swab	Primary Health Center	Manado, North Sulawesi, Indonesia		Negative
46	RMD.112	Male	9	Rhinofaringitis		4	Kerosene				Nasopharyngeal swab	Primary Health Center	Manado, North Sulawesi, Indonesia	Susceptible	Positive	Untypeable	24.6	Susceptible	24.6	Susceptible	12.8	Resistant	8.3	Resistant	9.4	Resistant	12.5	Resistant	24.3	Susceptible	17.2	Resistant
47	RMD.114	Male	12	Common cold		5	Kerosene	Yes		Yes	Nasopharyngeal swab	Primary Health Center	Manado, North Sulawesi, Indonesia		Negative
48	RMD.120	Female	73	Common cold		7	Gas	Yes			Nasopharyngeal swab	Primary Health Center	Manado, North Sulawesi, Indonesia		Negative
49	RMD.121	Male	4	Common cold		3	Gas			Yes	Nasopharyngeal swab	Primary Health Center	Manado, North Sulawesi, Indonesia		Negative
50	RMD.122	Male	7	Common cold		10	Gas				Nasopharyngeal swab	Primary Health Center	Manado, North Sulawesi, Indonesia	Susceptible	Positive	9V	28.1	Susceptible	24.1	Susceptible	6	Resistant	8.2	Resistant	8.3	Resistant	11.6	Resistant	23.4	Susceptible	18.4	Resistant
51	RMD.123	Male	6	Acute respiratory tract infection		4	Gas				Nasopharyngeal swab	Primary Health Center	Manado, North Sulawesi, Indonesia		Negative
52	RMD.124	Male	4	Acute respiratory tract infection		4	Gas				Nasopharyngeal swab	Primary Health Center	Manado, North Sulawesi, Indonesia		Negative
53	RMD.125	Female	3	Acute respiratory tract infection		6	Gas			Yes	Nasopharyngeal swab	Primary Health Center	Manado, North Sulawesi, Indonesia		Negative
54	RMD.126	Female	59	No Data							Nasopharyngeal swab	Primary Health Center	Manado, North Sulawesi, Indonesia		Negative
55	RMD.127	Female	22	Acute respiratory tract infection		4	Gas			Yes	Nasopharyngeal swab	Primary Health Center	Manado, North Sulawesi, Indonesia		Negative
56	RMD.128	Female	47	Acute respiratory tract infection		4	Kerosene	Yes		Yes	Nasopharyngeal swab	Primary Health Center	Manado, North Sulawesi, Indonesia		Negative
57	RMD.129	Female	9	Acute respiratory tract infection		4	Gas				Nasopharyngeal swab	Primary Health Center	Manado, North Sulawesi, Indonesia		Negative
58	RMD.130	Male	25	common cold		2	Gas		Yes	Yes	Nasopharyngeal swab	Primary Health Center	Manado, North Sulawesi, Indonesia	Susceptible	Positive	17F	22	Susceptible	0	Resistant	23	Susceptible	0	Resistant	17	Resistant	27	Susceptible	22	Susceptible	26	Resistant
59	RMD.131	Female	11	common cold		4	Gas			Yes	Nasopharyngeal swab	Primary Health Center	Manado, North Sulawesi, Indonesia	Susceptible	Positive	1	18	Resistant	26	Susceptible	28	Susceptible	25	Susceptible	16	Resistant	31	Susceptible	25	Susceptible	17	Resistant
60	RMD.132	Male	54	common cold		6	Gas	Yes	Yes	Yes	Nasopharyngeal swab	Primary Health Center	Manado, North Sulawesi, Indonesia	Susceptible	Positive	35F	26	Susceptible	24	Susceptible	28	Susceptible	22	Susceptible	25	Susceptible	28	Susceptible	22	Susceptible	32	Susceptible
61	RMD.133	Male	52	Acute respiratory tract infection		1	Gas				Nasopharyngeal swab	Primary Health Center	Manado, North Sulawesi, Indonesia		Negative
62	RMD.134	Male	57	common cold		12	Gas		Yes	Yes	Nasopharyngeal swab	Primary Health Center	Manado, North Sulawesi, Indonesia		Negative
63	RMD.135	Female	2	common cold		3	Gas			Yes	Nasopharyngeal swab	Primary Health Center	Manado, North Sulawesi, Indonesia		Negative
64	RMD.136	Female	59	Acute respiratory tract infection		4	Gas			Yes	Nasopharyngeal swab	Primary Health Center	Manado, North Sulawesi, Indonesia		Negative
65	RMD.137	Male	12	Acute respiratory tract infection		4	Gas			Yes	Nasopharyngeal swab	Primary Health Center	Manado, North Sulawesi, Indonesia		Negative
66	RMD.138	Female	10	Acute respiratory tract infection		5	Gas	Yes		Yes	Nasopharyngeal swab	Primary Health Center	Manado, North Sulawesi, Indonesia		Negative
67	RMD.139	Female	63	common cold		5	Gas			Yes	Nasopharyngeal swab	Primary Health Center	Manado, North Sulawesi, Indonesia	Susceptible	Positive	3	27	Susceptible	24	Susceptible	27	Susceptible	25	Susceptible	22	Susceptible	29	Susceptible	22	Susceptible	31	Susceptible
68	RMD.140	Male	14	Acute respiratory tract infection		1	Gas			Yes	Nasopharyngeal swab	Primary Health Center	Manado, North Sulawesi, Indonesia		Negative
69	RMD.141	Male	3	Acute respiratory tract infection		7	Gas			Yes	Nasopharyngeal swab	Primary Health Center	Manado, North Sulawesi, Indonesia		Negative
70	RMD.142	Female	46	Acute respiratory tract infection		3	Kerosene				Nasopharyngeal swab	Primary Health Center	Manado, North Sulawesi, Indonesia		Negative
71	RMD.143	Male	2	common cold		9	Gas			Yes	Nasopharyngeal swab	Primary Health Center	Manado, North Sulawesi, Indonesia		Negative
72	RMD.144	Female	62	Acute respiratory tract infection		6	Gas				Nasopharyngeal swab	Primary Health Center	Manado, North Sulawesi, Indonesia		Negative
73	RMD.145	Male	31	Acute respiratory tract infection		3	Kerosene		Yes		Nasopharyngeal swab	Primary Health Center	Manado, North Sulawesi, Indonesia		Negative
74	RMD.146	Male	44	common cold		4	Gas		Yes		Nasopharyngeal swab	Primary Health Center	Manado, North Sulawesi, Indonesia		Negative
75	RMD.147	Male	20	Acute respiratory tract infection		12	Gas				Nasopharyngeal swab	Primary Health Center	Manado, North Sulawesi, Indonesia		Negative
76	RMD.148	Female	20	Acute respiratory tract infection		1	Gas				Nasopharyngeal swab	Primary Health Center	Manado, North Sulawesi, Indonesia		Negative
77	RMD.201	Male	0.166667	Bronkopneumonia		6	Gas				Nasopharyngeal swab	Hospital	Manado, North Sulawesi, Indonesia		Negative
78	RMD.203	Male	1	Bronkopneumonia		4	Gas	Yes		Yes	Nasopharyngeal swab	Hospital	Manado, North Sulawesi, Indonesia		Negative
79	RMD.204	Female	0.25	Bronkopneumonia		7	Gas			Yes	Nasopharyngeal swab	Hospital	Manado, North Sulawesi, Indonesia		Negative
80	RMD.205	Male	0.333333	Bronkopneumonia and diarrhea	Infiltrates	4	Gas	Yes		Yes	Nasopharyngeal swab	Hospital	Manado, North Sulawesi, Indonesia		Negative
81	RMD.206	Male	0.0833333	Bronkopneumonia and diarrhea	Infiltrates	5	Gas	Yes		Yes	Nasopharyngeal swab	Hospital	Manado, North Sulawesi, Indonesia		Negative
82	RMD.207	Male	0.416667	Bronkopneumonia		10	Wood			Yes	Nasopharyngeal swab	Hospital	Manado, North Sulawesi, Indonesia		Negative
83	RMD.208	Male	0.25	Bronkopneumonia		6	Wood			Yes	Nasopharyngeal swab	Hospital	Manado, North Sulawesi, Indonesia	Susceptible	Positive	19A	26	Susceptible	29	Susceptible	0	Resistant	22	Susceptible	0	Resistant	25	Susceptible	21,5	Susceptible	19	Resistant
84	RMD.209	Female	2	Bronkopneumonia		3	Kerosene			Yes	Nasopharyngeal swab	Hospital	Manado, North Sulawesi, Indonesia		Negative
85	RMD.211	Male	0.583333	No Data							Nasopharyngeal swab	Hospital	Manado, North Sulawesi, Indonesia		Negative
86	RMD.212	Male	12	No Data							Nasopharyngeal swab	Hospital	Manado, North Sulawesi, Indonesia		Negative
87	RMD.213	Male	2	Bronkopneumonia	Infiltrates	3	Kerosene				Nasopharyngeal swab	Hospital	Manado, North Sulawesi, Indonesia		Negative
88	RMD.214	Male	0.833333	Bronkopneumonia	Infiltrates	4	Gas				Nasopharyngeal swab	Hospital	Manado, North Sulawesi, Indonesia		Negative
89	RMD.215	Female	0.5	Bronkopneumonia	Infiltrates	3	Gas				Nasopharyngeal swab	Hospital	Manado, North Sulawesi, Indonesia		Negative
90	RMD.216	Female	1	Bronkopneumonia	Infiltrates	5	Gas				Nasopharyngeal swab	Hospital	Manado, North Sulawesi, Indonesia	Susceptible	Positive	Untypeable	28	Susceptible	26	Susceptible	0	Resistant	22	Susceptible	7	Resistant	30	Susceptible	24	Susceptible	33	Susceptible
91	RMD.217	Male	1	Bronkopneumonia	Infiltrates	4	Gas				Nasopharyngeal swab	Hospital	Manado, North Sulawesi, Indonesia		Negative
92	RMD.218	Male	1	Bronkopneumonia	Infiltrates	4	Gas				Nasopharyngeal swab	Hospital	Manado, North Sulawesi, Indonesia		Negative
93	RMD.219	Male	0.166667	Bronkopneumonia	Infiltrates	5	Gas			Yes	Nasopharyngeal swab	Hospital	Manado, North Sulawesi, Indonesia		Negative
94	RMD.220	Male	4	Bronkopneumonia	Infiltrates	4	Gas			Yes	Nasopharyngeal swab	Hospital	Manado, North Sulawesi, Indonesia		Negative
95	RMD.221	Male	0.75	Bronkopneumonia	Infiltrates	3	Gas				Nasopharyngeal swab	Hospital	Manado, North Sulawesi, Indonesia	Susceptible	Positive	23F	24	Susceptible	21	Susceptible	0	Resistant	0	Resistant	16	Resistant	6	Resistant	16	Resistant	17	Resistant
96	RMD.222	Male	1	Bronkopneumonia	Infiltrates	6	Gas			Yes	Nasopharyngeal swab	Hospital	Manado, North Sulawesi, Indonesia	Susceptible	Positive	19F	26	Susceptible	23	Susceptible	0	Resistant	8	Resistant	17	Resistant	13	Resistant	22	Susceptible	16	Resistant
97	RMD.223	Male	1	Bronkopneumonia	Infiltrates	4	Gas			Yes	Nasopharyngeal swab	Hospital	Manado, North Sulawesi, Indonesia		Negative
98	RMD.224	Male	1	Bronkopneumonia	Infiltrates	6	Gas			Yes	Nasopharyngeal swab	Hospital	Manado, North Sulawesi, Indonesia		Negative
99	RMD.225	Female	0.833333	Bronkopneumonia and diarrhea		3	Gas				Nasopharyngeal swab	Hospital	Manado, North Sulawesi, Indonesia	Susceptible	Positive	35B	27	Susceptible	0	Resistant	8	Resistant	0	Resistant	9	Resistant	15	Resistant	22	Susceptible	15	Resistant
100	RMD.226	Male	0.166667	Bronkopneumonia	Infiltrates	4	Gas			Yes	Nasopharyngeal swab	Hospital	Manado, North Sulawesi, Indonesia		Negative
101	RMD.227	Male	4	Bronkopneumonia	Infiltrates	5	Gas			Yes	Nasopharyngeal swab	Hospital	Manado, North Sulawesi, Indonesia		Negative
102	RMD.228	Female	3	Bronkopneumonia	Infiltrates	4	Gas			Yes	Nasopharyngeal swab	Hospital	Manado, North Sulawesi, Indonesia		Negative
103	RMD.229	Male	0.5	Bronkopneumonia	Infiltrates	6	Gas	Yes		Yes	Nasopharyngeal swab	Hospital	Manado, North Sulawesi, Indonesia		Negative
104	RMD.230	Female	2	Bronkopneumonia	Infiltrates	4	Gas				Nasopharyngeal swab	Hospital	Manado, North Sulawesi, Indonesia		Negative
105	RMD.231	Female	1	Bronkopneumonia	Infiltrates	4	Gas				Nasopharyngeal swab	Hospital	Manado, North Sulawesi, Indonesia		Negative
106	RMD.232	Female	0.666667	Bronkopneumonia	Infiltrates	4	Gas	Yes		Yes	Nasopharyngeal swab	Hospital	Manado, North Sulawesi, Indonesia	Susceptible	Positive	Untypeable	25	Susceptible	28	Susceptible	0	Resistant	26	Susceptible	0	Resistant	33	Susceptible	27	Susceptible	32	Susceptible

## Sheet: Beakpoints
	Susceptible	Intermediate	Resistance
Chloramphenicol	≥21	-	≤20
Clindamycin	≥19	16 - 18	≤15
Oxacillin	≥20	-	-
Azythromycin	≥18	14 - 17	≤13
Sulphametoxazole/trimetrophim	≥19	16 - 18	≤15
Erythromycin	≥21	16 - 20	≤15
Vancomycin	≥17
Tetracycline	≥28	25 - 27	≤24
Reference: CLSI 2022
